# Supplementary material for: Enhanced Biocontrol of Cotton Verticillium Wilt Through Optimized Solid-State Fermentation of Myxococcus fulvus KS01 Using Insect Frass as a Matrix
Source: Microorganisms. 2026 Mar 9;14(3):610. doi: 10.3390/microorganisms14030610 (PMC13028799; doi:10.3390/microorganisms14030610)
Supplement: Supplementary file 1 [file microorganisms-14-00610-s001.zip]

Archive with 2 entries (2 files):
- SupplementaryTabe S2 BBD design.pdf
- SupplementaryTable S1 PB design.pdf
